# Supplementary material for: Visible-Light-Controlled Histone Deacetylase Inhibitors for Targeted Cancer Therapy
Source: J Med Chem. 2023 Jan 19;66(3):1909–27. doi: 10.1021/acs.jmedchem.2c01713 (PMC9949698; doi:10.1021/acs.jmedchem.2c01713)
Supplement: Supplementary file 2 — jm2c01713_si_002.csv [file jm2c01713_si_002.csv]

Compound	SMILES	HDAC1 IC50 dark [µM]	HDAC1 IC50 light [µM]	HeLa MTS IC50 dark [µM]	HeLa MTS IC50 light [µM]
1	O=C(NO)/C=C/C1=CC=C(/N=N/C2=CC=C(OC)C=C2)C=C1	0.96	0.052	12	12
11	O=C(NC1=CC=CC=C1N)/C=C/C2=CC=C(/N=N/C3=CC=C(OC)C=C3)C=C2	>10	0.2	na	12
17	O=C(NO)C1=CC=C(/N=N/C2=CC=C(OC)C=C2)C=C1	0.42	2.9	25	25		na = not active
18	O=C(NC1=CC=CC=C1N)C2=CC=C(/N=N/C3=CC=C(OC)C=C3)C=C2	1.2	0.2	na	19
20	O=C(NC1=CC(C2=CC=CS2)=CC=C1N)/C=C/C3=CC=C(/N=N/C4=CC=C(OC)C=C4)C=C3	>10	0.35	na	7.4
21	O=C(NC1=CC=CC=C1N)CCC2=CC=C(/N=N/C3=CC=C(OC)C=C3)C=C2	>10	3.4	na	na
32a	O=C(NC1=CC=CC=C1N)/C=C/C2=CC(F)=C(/N=N/C3=C(F)C=C(OC)C=C3F)C(F)=C2	>10	2	na	37
32b	O=C(NC1=CC=CC=C1N)/C=C/C2=CC(Cl)=C(/N=N/C3=C(Cl)C=C(OC)C=C3Cl)C(Cl)=C2	na	10
32c	O=C(NC1=CC=CC=C1N)/C=C/C2=CC(F)=C(/N=N/C3=C(F)C=C(OC)C=C3Cl)C(Cl)=C2	>10	3.9	na	37
32d	O=C(NC1=CC=CC=C1N)/C=C/C2=CC=C(/N=N/C3=CC=C(OC)C=C3F)C(F)=C2	10	0.46	na	na
32e	O=C(NC1=CC=CC=C1N)/C=C/C2=CC=C(/N=N/C3=CC=C(OC)C=C3Cl)C(Cl)=C2	>10	>10	na	na
33a	O=C(NC1=CC=CC=C1N)/C=C/C2=CC(F)=C(/N=N/C3=C(F)C=C(N(C)C)C=C3F)C(F)=C2	na	1.2
33b	O=C(NC1=CC=CC=C1N)/C=C/C2=CC(Cl)=C(/N=N/C3=C(Cl)C=C(N(C)C)C=C3Cl)C(Cl)=C2	>10	5
38a	O=C(NC1=CC=CC=C1N)C2=CC(F)=C(/N=N/C3=C(F)C=C(OC)C=C3F)C(F)=C2	10	1.7	>100	29
38b	O=C(NC1=CC=CC=C1N)C2=CC(Cl)=C(/N=N/C3=C(Cl)C=C(OC)C=C3Cl)C(Cl)=C2	na	na
39	O=C(NO)/C=C/C1=CC(F)=C(/N=N/C2=C(F)C=C(OC)C=C2F)C(F)=C1	0.14	0.054	6.7	13
